# Supplementary material for: Identification of potentially anti-COVID-19 active drugs using the connectivity MAP
Source: PLoS One. 2022 Jan 27;17(1):e0262751. doi: 10.1371/journal.pone.0262751 (PMC8794112; doi:10.1371/journal.pone.0262751)
Supplement: S3 Table — (XLSX) [file pone.0262751.s004.xlsx]

## Sheet: sorted
Rank	Score	ID	Name	Description	in clinics	category	trial	covid	Target
2428	-99.79	BRD-K63195589	tipifarnib	Farnesyltransferase inhibitor	no	signaling	90	no	FNTA, FNTB
2429	-99.79	BRD-K89687904	PKCbeta-inhibitor	PKC inhibitor	no	signaling	1	no	PRKCB
2423	-95.98	BRD-K40892394	AR-C133057XX	Nitric oxide synthase inhibitor	no	signaling	no	no	NOS2, NOS1
2420	-94.54	BRD-K23875128	RHO-kinase-inhibitor-III[rockout]	Rho associated kinase inhibitor	no	signaling	no	no	IMPDH2, ROCK1
2427	-99.72	BRD-K93095519	SJ-172550	MDM inhibitor	no	anticancer	no	no	MDM4
2413	-91.88	BRD-K17349619	HLI-373	MDM inhibitor	no	anticancer	no	no	MDM2
2412	-91.36	BRD-K00317371	RITA	MDM inhibitor	no	anticancer	no	no	MDM2, TXNRD1, TXNRD2
2419	-94.53	BRD-K56700933	phenethyl-isothiocyanate	Antineoplastic	no	anticancer	50	no	CYP2E1
2426	-98.23	BRD-K18895904	olanzapine	Dopamine receptor antagonist	YES	neurotransmission	498	no	Dopamin receptor D2
2422	-95.34	BRD-A50157456	terbutaline	Adrenergic receptor agonist	YES	neurotransmission	75	no	ADRB2
2425	-97.62	BRD-K80527266	triacsin-c	long fatty acyl CoA synthetase inhibitor	no	metabolism	no	no	ACSL1
2424	-96.53	BRD-U88459701	atorvastatin	HMGCR inhibitor	YES	metabolism	999	10	HMGCR, DPP4, AHR, CYP3A5, FASLG
2421	-94.72	BRD-K59184148	SB-216763	Glycogen synthase kinase inhibitor	no	metabolism	no	no	GSK3B, CCNA2, CDK2, GSK3A
2417	-92.92	BRD-K16554956	PTP1B-IN-3/HY-15133	AMPK activator	no	metabolism	no	no	PTPN1
2415	-92.11	BRD-K39569857	avrainvillamide-analog-3	nucleophosmin inhibitor	no	metabolism/signaling	no	no	NPM1
2410	-91.19	BRD-K33396764	alpha-linolenic-acid	Omega 3 fatty acid stimulant	no	metabolism/anti-inflammatory	1186	13	ELOVL4, FADS1, FADS2, FFAR1, FFAR4, PTGS2, SLC8A1, TRPV1
2408	-90.06	BRD-K77625572	etomoxir	Carnitine palmitoyltransferase inhibitor	no	metabolism	1	no	CPT1A, CPT1B
2418	-93.73	BRD-K06080977	eicosatetraynoic-acid	Cyclooxygenase inhibitor, NSAID	no	anti-inflammatory	no	no	ALOX12, PPARA, PPARG, PTGS1
2416	-92.59	BRD-A13133631	fluorometholone	Glucocorticoid receptor agonist	YES	anti-inflammatory	34	no	NR3C1
2414	-91.99	BRD-K86191271	cytosporone-b	NUR77 receptor agonist	no	anti-inflammatory	no	no	NR4A1
2409	-91.07	BRD-A35108200	dexamethasone	Glucocorticoid receptor agonist	YES	anti-inflammatory	3593	94	ANXA1, CYP3A4, CYP3A5, NOS2, NR0B1, NR3C1, NR3C2
2411	-91.28	BRD-K59773493	benzohydroxamic-acid	Antifungal, antibacterial, anticancer	no	signaling/metabolism/gene regulation	no	no	unclear
